# Supplementary material for: Assessing the Preanalytical Variability of Plasma and Cerebrospinal Fluid Processing and Its Effects on Inflammation-Related Protein Biomarkers
Source: Mol Cell Proteomics. 2021 Sep 29;20:100157. doi: 10.1016/j.mcpro.2021.100157 (PMC8554621; doi:10.1016/j.mcpro.2021.100157)
Supplement: Supplemental Tables S1–S3 [file mmc1.xlsx]

## Sheet: Table S1
	Supplementary Table 1. Cohort Description
		Plasma						Cerebrospinal fluid (CSF)
	Sample No.	1	2	3	4	5	6	1	2	3
	Disease status	Healthy	Healthy	Healthy	RRMS	RRMS	RRMS	Psychosis	RRMS	Healthy
	Sex	Female	Male	Male	Female	Female	Female	Female	Male	Male
	Age at sampling, years	50	23	57	32	57	21	33	52	29
	Oligoclonal Band (+)	-	-	-	Yes	Yes	Yes	-	Yes	Yes
	IgG Index	-	-	-	1.78	0.47	0.91	-	0.86	0.52
	Expanded Disability Status Scale (EDSS)	-	-	-	1.5	2.5	1	-	2.5	-
	MS disease duration, years	-	-	-	2	19	6	-	1	-
	Number of MRI lesions	-	-	-	10-20	>20	>20	-	>20	-
	Treatment	None	None	None	None	None	Tysabri	None	None	None
	a. CSF samples were taken from individuals initially suspected with multiple sclerosis (MS).
	b. RRMS: relapsing-remitting multiple sclerosis

## Sheet: Table S2
	Supplementary Table 2. The modeled effect of delayed sample processing on the levels of sensitive plasma proteins among healthy and multiple sclerosis patients (continued).
		CV (%)	Healthy			Multiple sclerosis			Accuracy of the model (CV %)
	Protein	Intra/Inter runs	Recommended model	Parameter A	Parameter B	Recommended model	Parameter A	Parameter B	Healthy	Multiple sclerosis	External (Shen et al., 2018)
	CASP-8	7/22	Gompertz	0.035	84.46	Gompertz	0.02679	135.3	9.0	4.7	79.4
	IL-8	6/15	Exponential	0.04381	2.331	Exponential	0.04556	0.6793	22.6	18.6	102.7
	IL-18	6/19	Gompertz	0.05898	39.49	Gompertz	0.05122	29.94	18.4	6.9	75.3
	SIRT2	8/22	Gompertz	0.0398	39.7	Gompertz	0.03477	47.96	19	13.7	88.2
	ST1A1	6/25	Gompertz	0.045	28.65	Gompertz	0.03616	40.01	15.5	6.8	85.6
	TNFSF14	6/15	Gompertz	0.03654	23.9	Gompertz	0.03872	25.93	14.6	4.6	45.6
	AXIN1	6/19	Gompertz	0.02929	20.23	Gompertz	0.02732	27.23	20.4	17.4	123.9
	4E-BP1	6/23	Gompertz	0.05172	12.58	Gompertz	0.04825	22.05	23.5	10.5	75.5
	EN-RAGE	6/17	Gompertz	0.04323	11.86	Gompertz	0.04601	13.17	10.5	0.9	58
	TGF-ALPHA	6/27	Gompertz	0.05426	11.03	Gompertz	0.04604	7.327	20.6	9.9	67.4
	ADA	5/29	Gompertz	0.02933	11.83	Gompertz	0.02541	10.36	19.3	8.2	79.7
	OSM	5/12	Gompertz	0.03353	9.688	Gompertz	0.03813	12.29	9.4	1.7	12.4
	STAM-BP	5/27	Exponential	0.02206	1.177	Exponential	0.01394	4.086	13	5.7	89.4
	CXCL11	7/14	Exponential	0.0182	1.371	Exponential	0.004986	6.766	18.3	3.3	167.6
	CD6	6/23	Exponential	0.01196	2.338	Exponential	0.004072	4.519	8.1	9.3	27.8
	MMP-1	5/19	Linear	0.04683	-	Linear	0.0629	-	15.3	6.4	247.1
	MIP-1a	6/14	Exponential	0.03025	0.3395	Exponential	0.04978	0.0569	33.1	4.4	-
	HGF	6/16	Gompertz	0.0291	3.261	Gompertz	0.03386	3.274	20.6	1.7	8.0
	MCP-4	6/24	Linear	0.0247	-	Linear	0.02228	-	31.4	2.3	87.6
	CCL4	6/17	Linear	0.02099	-	Linear	0.01584	-	26.8	3.7	39.5
	MCP-1	6/13	Linear	0.02151	-	Linear	0.0044	-	20.4	71.8	-
	CD40	5/21	Gompertz	0.01244	3.767	Exponential	0.01497	1.017	NA	25.3	-
	CD5	5/22	Exponential	0.01051	0.9465	Exponential	0.01517	0.415	16.9	11.5	-
	LAP-TGF-B1	7/24	Linear	0.01395	-	Linear	0.0211	-	41.1	16.9	132.2
	MCP-2	6/8	Linear	0.01292	-	Linear	0.01191	-	36.2	9.7	267.9
	CCL11	5/14	Linear	0.01213	-	Linear	0.01076	-	24.7	16.1	-
	VEGF-A	6/18	Linear	0.01156	-	Linear	0.006658	-	21.5	17.9	50
	CD244	5/24	Linear	0.01	-	Linear	0.0127	-	35.5	21.4	-
	MCP-3*	7/17	Exponential	0.02018	0.1425	Exponential	0.02467	0.09749	30.3	4.5	234.6
	TWEAK	6/11	Linear	0.007079	-	Linear	0.00639	-	31.7	8	-
	TNFRSF9	5/21	Linear	0.006039	-	Linear	0.003861	-	13.1	39.7	-
	IL-18R1	5/26	Linear	0.004993	-	Linear	0.003411	-	29.6	22.8	-
	CSF-1	5/25	Linear	0.003827	-	Linear	0.001325	-	32.5	86.9	-
	CXCL9	6/12	Linear	0.00412	-	Linear	0.00312	-	41.6	32.3	-
	CXCL10	7/11	Linear	0.004051	-	Linear	0.004669	-	50.9	29.9	-
	IL-15RA	6/20	Linear	0.00285	-	Linear	0.002555	-	7.5	102.7	-
	FLT3L	6/15	Linear	0.003424	-	Linear	0.002423	-	52.5	48.4	-
	FGF-19	6/19	Linear	0.00331	-	Linear	0.002874	-	31.1	36.2	-
	CDCP1	6/24	Linear	0.003544	-	Linear	0.002038	-	42.4	70.1	-
	IL-12B	6/16	Linear	0.003017	-	Linear	0.001696	-	49.9	27.6	-
	CCL25	6/18	Linear	0.003197	-	Linear	0.002622	-	39.9	50.6	-
	PD-L1	9/25	Linear	0.002631	-	Linear	0.00409	-	57.5	20.7	-
	IL-10RB	5/31	Linear	0.002569	-	Linear	0.001651	-	46.5	68.6	-
	TRANCE	7/24	Linear	0.002831	-	Linear	0.001649	-	24.3	109.3	-
	CCL23	6/13	Linear	0.002764	-	Linear	0.003145	-	38.4	25.5	-
	CST5	5/21	Linear	0.002421	-	Linear	0.001442	-	47.4	71	-
	MMP-10	5/28	Linear	0.002351	-	Linear	0.00165	-	45.3	95	-
	SCF	9/26	Linear	0.002221	-	Linear	0.001704	-	32.5	53.6	-
	FGF-23	9/26	Linear	0.001877	-	Linear	0.0004582	-	35.3	257.6	-
	UPA	5/11	Linear	0.002347	-	Linear	-0.0002133	-	60.1	292.2	-
	DNER	5/26	Linear	0.001933	-	Linear	0.001159	-	49.9	72.9	-
	LIF-R	7/26	Linear	0.002074	-	Linear	0.0005349	-	32.3	403.1	-
	IL-10RA*	7/14	Linear	0.001001	-	Linear	0.0007208	-	8.7	65.5	-
	CCL28	7/14	Linear	0.001169	-	Linear	0.009495	-	108.2	10.5	-
	TNFB	6/22	Linear	0.0002719	-	Linear	-0.00107	-	639.9	76	-
	OPG	6/12	Linear	0.001264	-	Linear	0.0009301	-	76.9	70.3	-
	NT-3	6/13	Linear	0.001414	-	Linear	0.00262	-	105.6	89.0	-
	GDNF*	7/12	Linear	0.0002435	-	Linear	-0.0007581	-	288.8	104.3	-
	SLAMF1	9/21	Linear	0.0001934	-	Linear	0.001378	-	527.8	77	-
	FGF-5	7/14	Linear	0.0001421	-	Linear	-0.0006159	-	1075.3	79.2	-
	IL-7	6/18	Linear	0.002124	-	Linear	0.02097	-	290.7	19.8	737.8
	CCL19	8/15	Linear	0.0002742	-	Linear	-0.001967	-	517	23.3	-
	BETA-NGF	6/14	Linear	-0.0005435	-	Linear	2.17E-05	-	172.9	6667.4	-
	IL-10	7/12	Linear	-0.0003427	-	Linear	-0.0001813	-	269.9	741.7	-
	FGF-21	8/21	Linear	-0.0002338	-	Linear	-0.00354	-	423.2	32.5	-
	CXCL6	8/14	Linear	-0.002458	-	Exponential	0.04032	0.07371	203.2	6.9	1655.6
	CCL20	7/13	Linear	-0.001233	-	Linear	-0.003172	-	65.3	16.1	-
	CX3CL1	7/24	Linear	-0.001669	-	Linear	-0.001315	-	102.3	44.3	-
	TRAIL	5/17	Linear	-0.001386	-	Linear	-0.002251	-	72.1	23.6	-
	IL-17C*	8/18	Linear	-0.00155	-	Linear	-0.001079	-	30.6	6.3	-
	CXCL5	7/13	Linear	-0.008607	-	Exponential	0.02917	2.572	68.1	25	2553
	CXCL1	6/15	Linear	-0.009023	-	Exponential	0.01642	2.192	62.2	27.1	967.1
	Table lists the recommended model and optimized parameters for all measurable proteins in plasma.
	* The four proteins (MCP-3, GDNF, IL17C, and IL10RA) had a low call-rate between 40-80%.
	Measures of the coefficients of variance (CV) for each protein are provided by Olink product information (www.olink.com).
	The coefficient of variance (CV) of the predicted versus actual time delay was determined using the recommended model and was assessed within healthy participants, multiple sclerosis cases, and an external cohort from Shen et al., 2018.
	External validation was determined using a summary of 3, 8, 24, and 36 hour time points using the recommended model of the healthy cohort.

## Sheet: Table S3
	Supplementary Table 3. Rate of change in CSF protein levels caused by delays in sample processing in cell-free and whole CSF of patients with or suspected of neurological disorders.
		CV (%)	Cell-free CSF			Whole CSF
	Protein	Within/between runs	Rate (%/hour)	SE	P	Rate (%/hour)	SE	P
	CTSH	5/11	56.91	3.38	0.00107	15.16	5.25	0.0666
	ENTPD5	9/11	-6.48	0.38	0.0053	-4.3	0.45	0.0135
	WWP2*	6/15	-6.93	0.45	0.0066	-3.19	0.63	0.0436
	CDHR5*	5/10	6.56	0.74	0.00933	-0.28	1.3	0.805
	CHRDL2*	6/10	1.76	0.18	0.00974	-0.03	0.47	0.937
	TYMP	9/13	5.81	1.14	0.0285	-1.65	1.65	0.415
	DDC	5/12	-2.95	0.53	0.0343	-1.67	0.48	0.078
	NPTXR	6/12	1.46	0.3	0.0369	0.28	0.5	0.652
	APEX1*	6/14	5.33	1.24	0.0433	-4.11	1.31	0.106
	IMPA1	4/21	-1.77	0.41	0.0557	-2.11	0.79	0.119
	PPP1R2	6/8	2.54	0.71	0.0652	-1.74	1.63	0.382
	PPP3R1	3/18	-2.81	0.77	0.0744	-0.27	0.77	0.735
	TNFRSF9	5/21	3.69	1.19	0.0787	0.35	0.54	0.599
	CXCL6	8/14	-6.16	1.64	0.0809	-2.14	2.2	0.418
	CCL19	8/15	-7.47	2.01	0.0842	-5.77	1.9	0.12
	UPA	5/11	1.39	0.45	0.0863	-0.53	1.0	0.619
	KLK10	7/13	-0.2	0.06	0.0883	-0.72	0.52	0.303
	CTSO	6/10	2.26	0.79	0.0964	0.21	0.48	0.726
	ISLR2	8/20	-2.7	0.85	0.0983	-1.55	0.59	0.125
	HMOX2	4/20	-0.6	0.2	0.0987	-1.47	1.54	0.431
	NQO2*	7/12	7.27	2.8	0.101	-2.67	0.96	0.117
	VEGF-A	6/8	1.7	0.64	0.109	-0.64	0.53	0.344
	NXPH1	5/25	4.16	1.73	0.119	1.04	1.2	0.506
	OPG	6/12	3.21	1.32	0.121	1.38	2.07	0.599
	LRP11	6/11	0.6	0.23	0.122	-0.79	1.5	0.61
	IL-8	6/15	3.43	1.47	0.129	-0.43	0.64	0.565
	CCL4	6/17	4.19	1.93	0.141	-0.78	0.94	0.474
	TINAGL1	6/11	1.82	0.8	0.141	0.35	1.14	0.826
	CSF-1	5/25	1.24	0.58	0.165	-0.06	0.49	0.898
	CXCL9	6/12	1.62	0.76	0.166	0.58	0.79	0.553
	ENPP7*	5/11	1.78	0.87	0.167	-3.4	1.15	0.105
	CD2AP	6/8	-1.57	0.72	0.169	-2.43	0.26	0.0129
	THOP1	5/10	-2.04	0.99	0.175	-1.19	0.36	0.0864
	SCF	5/20	1.4	0.72	0.181	-0.1	1.05	0.896
	RTN4R	6/10	1.04	0.57	0.206	-0.1	0.18	0.605
	TNFB	6/22	3.41	2.03	0.216	2.65	2.41	0.418
	MMP-10	5/28	1.31	0.76	0.22	0.81	0.75	0.408
	MIP-1a	6/14	8.92	5.7	0.223	-0.21	0.86	0.802
	IL-6	6/8	1.36	0.85	0.254	0.4	0.86	0.717
	LILRA5*	5/8	2.66	1.76	0.259	-0.7	0.53	0.315
	SMOC1	6/18	2.0	1.28	0.266	-0.34	0.52	0.573
	IL15	6/18	1.96	1.31	0.266	0.87	1.53	0.656
	FGFR2	5/22	1.33	0.91	0.284	-0.06	0.39	0.886
	CDCP1	6/24	1.55	1.11	0.289	-0.49	0.52	0.446
	CD244	5/24	1.05	0.76	0.3	2.7	1.18	0.136
	MMP-1	5/19	1.46	1.09	0.305	4.48	3.96	0.37
	CD33	4/15	2.83	2.0	0.31	0.01	0.72	0.983
	GPNMB	4/20	2.69	1.94	0.316	-0.37	0.56	0.566
	APLP1	6/10	0.75	0.58	0.323	0.7	0.23	0.088
	NDRG1*	6/19	2.75	2.19	0.334	-1.38	1.4	0.407
	FKBP7	5/21	1.03	0.84	0.342	2.49	1.56	0.254
	PTPN1*	6/19	4.49	3.36	0.346	-2.14	2.01	0.366
	CLUL1	5/9	1.46	1.25	0.358	-0.1	0.82	0.891
	ENO2	6/9	1.33	1.14	0.369	-0.01	0.44	0.961
	4E-BP1	6/23	2.16	2.02	0.395	1.1	0.51	0.155
	CD8A	NA/NA	-0.83	0.79	0.403	-2.82	0.7	0.0616
	ADGRB3	NA/NA	1.69	1.51	0.403	-0.49	0.22	0.155
	DSG3*	5/19	2.01	1.91	0.415	-0.87	0.89	0.417
	ADA	5/29	-1.08	1.09	0.422	-1	0.14	0.0205
	NEFL	8/20	-1.13	1.2	0.423	-2.01	0.71	0.111
	TFF2	5/10	1.15	1.19	0.437	-0.75	0.36	0.177
	CDH15	6/20	2.14	2.04	0.439	-1.1	0.71	0.262
	SFRP1	7/17	1.52	1.49	0.444	-1.06	0.67	0.255
	SDC4	6/9	1.21	1.3	0.453	0.16	0.2	0.504
	GAL	9/14	1.2	1.31	0.465	-0.67	1.06	0.571
	RNASE3	6/18	-1.4	1.81	0.474	-2.36	0.39	0.03
	RBKS	4/20	2.19	2.33	0.489	-1.04	0.54	0.193
	CX3CL1	7/24	-0.87	1.17	0.509	3.91	1.54	0.118
	EPHA10	9/19	2.58	2.89	0.535	-1.25	0.3	0.0582
	ADAM15	4/24	1.87	2.2	0.539	0.41	1.13	0.78
	NPM1*	4/16	7.13	7.31	0.541	-14.79	0.51	0.00561
	IFI30	7/20	1.31	1.79	0.581	-0.35	0.81	0.682
	NOMO1	6/12	1.12	1.72	0.606	-0.51	0.3	0.24
	FKBP4	8/11	1.75	2.51	0.632	0.33	2.11	0.972
	DPP7	7/4	0.67	1.21	0.654	-1.13	0.28	0.0578
	CD302	5/26	1.04	1.85	0.692	-0.57	0.72	0.502
	CLEC5A	5/9	0.34	0.71	0.696	-0.78	0.29	0.117
	CD63	5/19	1.66	3.09	0.707	1.68	3.29	0.727
	NADK	5/10	0.85	1.74	0.73	-2.11	0.62	0.0833
	KIRREL2	5/22	1.12	2.35	0.757	-0.74	2.65	0.724
	CXCL1	6/15	1.59	3.4	0.759	0.16	0.51	0.804
	NPDC1	6/12	0.33	0.9	0.776	2.16	1.36	0.241
	CST5	5/21	0.26	0.74	0.79	0.69	0.24	0.101
	CCL23	6/13	-0.42	2.41	0.791	1.85	1.73	0.409
	LIF*	7/18	-0.04	1.41	0.929	1.72	1.18	0.292
	BST2	4/19	0.46	3.39	0.988	-0.81	0.25	0.0841
	Rates of change (R, %) in protein levels per hour of delay in sample processing as determined by the comparison of samples with baseline (<1 hour) and six hour delay at room temperature (22C) are given for both cell-free (CF) and whole (WH) CSF.
	Proteins with a difference of +/- 1% per hour (ie 5% measured difference) or greater or P<0.125 are listed and ranked by significance (P).
	* Eleven proteins (LILRA5, NQO2, ENPP7, PTPN1, DSG3, CHRDL2, NDRG1, APEX1, CDHR5, NPM1, WWP2) have a low call rate (40-80%)
	Therefore, proteins (*) showed changes in detectable presence between the two sampled time points so rate is an approximation.
	Measures of the coefficients of variance (CV) for each protein are provided by Olink product information (www.olink.com).
